# Supplementary material for: Full recovery of vision following early and intensive hemodialysis in an 18-year-old woman with methylmalonic acidemia-related optic neuropathy
Source: Mol Genet Metab Rep. 2025 Nov 27;45:101279. doi: 10.1016/j.ymgmr.2025.101279 (PMC12702248; doi:10.1016/j.ymgmr.2025.101279)
Supplement: Supplementary file 1 — Supplementary material [file mmc1.xlsx]

## Sheet: Table S1
	Table S1: Follow-up of methylmalonic acid levels in plasma and urine
	Age	Urinary methylmalonic acid	Plasma methylmalonic acid
	(years)	(µmol/mmol of creat)	(µmol/L)
	4.5	4,870	-
	6.2	4,800	-
	7.0	6,800	404
	8.0	3,500	303
	8.3	5,500	520
	8.7	5,575	-
	9.3	10,000	-
	9.8	5,870	-
	10.1	7,230	-
	10.6	5,040	-
	10.7	7,400	434
	11.6	9,300	627
	12.4	13,500	-
	12.7	9,500	380
	12.8	12,300	430
	12.9	12,853	450
	13.1	8,690	523
	13.4	13,237	-
	13.6	11,000	-
	13.8	12,300	-
	16.3	-	1,339
	16.7	8,036	1,015
	18.1	8,137	2,296
	19.9	Combined liver/kidney transplantation
	19.9	770	-
	20.2	140	-
	22.2	-	390
	23.2	1.078	-
	24.8		217
	25		327
	25.7		520
	26		204
	26.2	-	443
	27	-	642
	28	-	422

## Sheet: Table S2
	Table S2: Description of MMA patients with optic neuropathy (ON) (from literature, and present case)
	Case	Gender	Age at ON neuropathy diagnosis (years)	Duration between first symptoms & ON diagnosis	Best-corrected Visual Acuity (20-feet Snellen chart) in the right eye	Best-corrected Visual Acuity (20-feet Snellen chart) in the left eye	Goldmann visual field testing	Fundus finding	VEP	MRI	Ophthalmological diagnosis	Plasma methylmalonic acid levels during ON (µmol/L)	Treatment	Duration between ON diagnosis and ON treatment	Best-corrected visual acuity improvement following treatment (20-feet Snellen chart)	Others MMA related damages	Reference
	1	M	16	3 weeks	20/300	20/150	Cecocentral scotoma (RE) & central scotoma (LE)	Bilateral temporal optic nerve pallor	nd	nd	Bilateral ON	nd	Coenzyme Q10	Immediately	No benefit	Renal failure, hyperparathyroidism, growth hormone deficiency	Williams Z. et al
	2	M	21	1 month	20/200	20/200	Central scotomas (RE & LE)	Bilateral temporal optic nerve pallor	nd	Bilateral globus pallidus abnormalities	Bilateral ON	nd	nd	nd	nd	Subnormal psychomotor development, generalized weakness	Williams Z. et al
	3	F	15	5 months	20/100	20/32	Cecocentral and upper temporal scotoma (RE & LE)	nd	Abnormal P100 latency	Normal	Bilateral ON	2,671-7,064	Coenzyme Q10 + Vitamin E	4 months	Improvement: 20/63 (RE) & 20/25 (LE)	nd	Pinar Sueiro et al
	4	F	23	5 days	nd	nd	Cecocentral scotomas	nd	Abnormal P100 latency	Bilateral hyperintensity of optic nerves (T1) and posterior limb of internal capsules (T2)	Bilateral ON	nd	Coenzyme Q10 + Vitamin E	7 months	No benefit	Renal failure, developmental delay, hypothalamo-hypophyseal insufficiency, short stature, abnormal puberty	Traber et al
	5	F	19	nd	20/25	20/200	nd	nd	Abnormal P100 latency	T2 hyperintensity in left optic nerve	Bilateral ON	nd	Vitamin B12 + Vitamin E + Coenzyme Q10	Immediately	No benefit	Renal failure	Yildiz et al
	6	F	11	2 years	20/63	20/200	nd	Bilateral optic disc atrophy	Absent responses	Normal	Bilateral ON	nd	Vitamin B12 + Vitamin E + Coenzyme Q10	Immediately	No benefit	Renal failure	Yildiz et al
	7	M	12	2 years	20/125	20/125	nd	Optic nerve pallor	Absent responses	Changes basal ganglia	Bilateral ON	nd	Coenzyme Q10	Immediately	No benefit	Renal failure (kidney transplant), neurological involvement, hypertension	Martinez Alvarez et al
	8	M	6	nd	20/160	20/50	nd	nd	Absent responses	Normal	Bilateral ON	nd	Coenzyme Q10	Immediately	No benefit	Renal failure and neurological involvement	Martinez Alvarez et al
	9	F	12	3 months	20/200	20/200	nd	Optic nerve pallor	nd	Normal	Bilateral ON	nd	None	nd	Spontaneous partial recovery in 4 months: 20/32 (RE) & 20/100 (LE)	Renal failure, neurological involvement and worsening spasticity	Martinez Alvarez et al
	10	M	10	nd	20/1000	20/1000	nd	Optic nerve pallor	nd	Normal	Bilateral ON	nd	Coenzyme Q10	Immediately	No benefit	Renal failure (kidney transplant), neurological involvement and Inferior limb spasticity	Martinez Alvarez et al
	11	F	27	nd	20/80	20/400	Bilateral central scotomas	Optic nerve pallor	nd	Bilateral T2 hyperintensity	Bilateral ON	6,965 ± 1,638	Chronic hemodialysis + Epi-743 antioxydant	Immediately	Improvment : 20/800 (RE & LE)	Liver/kidney transplant, generalized seizures, focal leukoencephalopathy	Vernon et al
	12	M	19	nd	20/400	20/400	nd	nd	Abnormal P100 latency	nd	Bilateral ON	nd	nd	nd	nd	Renal failure, pancreatitis, growth retardation, hypertension, seizures, hyperparathyroidism	AlOwain M. et al
	13	F	16	nd	20/100	No light perception	nd	nd	Abnormal P100 latency	nd	Bilateral ON	nd	nd	nd	nd	Renal failure, short stature, hemophagocytic lymphohistiocytosis, basal ganglia stroke	AlOwain M. et al
	14	F	8	nd	20/50	20/30	nd	nd	Normal	nd	Bilateral ON	nd	nd	nd	nd	Pancreatitis, short stature, cholecystectomy	AlOwain M. et al
	15	F	14	nd	20/25	20/30	nd	nd	Normal	nd	Bilateral ON	nd	nd	nd	nd	Renal failure, pancreatitis, short stature, seizures	AlOwain M. et al
	16	M	12	nd	nd	nd	nd	nd	Abnormal P100 latency	nd	Bilateral ON	nd	nd	nd	nd	Renal failure, pancreatitis, short stature, hypertension, hemophagocytic lymphohistiocytosis	AlOwain M. et al
	17	M	28	nd	20/50	20/100	nd	nd	Abnormal P100 latency	nd	Bilateral ON	nd	nd	nd	nd	Renal failure, short stature	AlOwain M. et al
	18	F	12	nd	nd	nd	nd	nd	Normal	nd	Bilateral ON	nd	nd	nd	nd	Renal failure, pancreatitis, developmental delay, short stature, retinitis pigmentosa	AlOwain M. et al
	19	M	10	nd	nd	nd	nd	nd	Abnormal P100 latency	nd	Bilateral ON	nd	nd	nd	nd	Developmental delay, short stature, seizures	AlOwain M. et al
	20	M	21	nd	20/20	20/20	nd	nd	Normal	nd	Bilateral ON	nd	nd	nd	nd	Renal failure, developmental delay, short stature	AlOwain M. et al
	21	F	14	nd	20/400	20/300	nd	nd	Abnormal P100 latency	nd	Bilateral ON	nd	nd	nd	nd	Renal failure, developmental delay, short stature	AlOwain M. et al
	22	F	19	nd	20/30	20/30	nd	nd	Normal	nd	Bilateral ON	nd	nd	nd	nd	Renal failure, pancreatitis	AlOwain M. et al
	23	M	15	nd	nd	nd	nd	nd	Abnormal P100 latency	nd	Bilateral ON	nd	nd	nd	nd	Renal failure, developmental delay, short stature, basal ganglia stroke	AlOwain M. et al
	24	F	18	7 days	20/100	20/200	Central scotomas	nd	Abnormal P100 latency	Normal	Bilateral ON	2.296	Intensive hemodialysis, Vitamin E + Coenzyme Q10	Immediately	20/20 (RE & LE)	Renal failure (kidney/liver transplant), moderate intellectual disability, pyramidal signs	Present case
	SUMMARY
	N	24	24	8	19	19	6	7	19	11	24	3	11	10	11	23
	Median [min; max]	13F / 11M	15 years [6; 28]	2 months [0,2; 24,0]	20/100 [20/1000; 20/20]	20/200 [No light perception; 20/20]	Central & cecocentral scotomas (6)	Optic disc pallor or atrophy (7)	Abnormal latency (n=11) or no response (n=3), normal (n=5)	Basal ganglia (n=3) or optic nerve (n=2) hyperintensity, normal (n=6)	ON (n=24)	>2,000 µmol/L	Coenzyme Q10 (n=9), vitamin E (n=5), hemodialysis (n=2)	Immediately (n=8)	No (n=7) or partial (n=3) improvement, completely recovered (n=1)	Renal failure (n=21), neurological symptoms (n=16), short stature (n=12)
	Results in Summary are presented in number of patients (N) for whom information was available, and median [min; max] or number of patients (n=) as appropriated
	*ERG, electroretinogram; F, female; LE, left eye; M, male; MRI, magnetic resonance imaging; nd, not documented; ON, optic neuropathy; RE, right eye; VEP, visual evoked potential
	References
	Williams ZR, Hurley PE, Altiparmak UE, Feldon SE, Arnold GL, Eggenberger E, Mejico LJ. Late onset optic neuropathy in methylma lonic and propionic acidemia. Am J Ophthalmol. 2009;147(5):929–33. doi:10.1016/j.ajo.2008.12.024. Cited in PubMed; PMID:19243738.
	Pinar-Sueiro S, Martinez-Fernandez R, Lage-Medina S, Aldamiz Echevarria L, Vecino E. Optic neuropathy in methylmalonic acid emia: the role of neuroprotection. J Inherit Metab Dis. 2010;33 (Suppl 3):S199–S203. doi:10.1007/s10545-010-9084-8. Cited in PubMed; PMID:20449661.
	Traber G, Baumgartner MR, Schwarz U, Pangalu A, Donath MY, Landau K. Subacute bilateral visual loss in methylmalonic acidemia. J Neuroophthalmol. 2011;31(4):344–46. doi:10.1097/ WNO.0b013e31822db480. Cited in PubMed; PMID:21873889.
	Yildiz Y, Kalayci D, Bilginer Gurbuz B, Pektas E, Dursun A, Sivri HS, Coskun T, Tokatli A. Optic neuropathy: a rare, late complication in methylmalonic acidemia. J Inherit Metab Dis. 2016 [accessed April 6 2018];39(supplement 1 (S129)): Abstract. J Inherit Metab Dis (2016) 39(Suppl1): 35. https://doi-org.elibrary. einstein.yu.edu/10.1007/s10545-016-9969-2
	Martinez Alvarez L, Jameson E, Parry NR, Lloyd C, Ashworth JL. Optic neuropathy in methylmalonic acidemia and propionic acidemia. Br J Ophthalmol. 2016;100(1):98–104. doi:10.1136/ bjophthalmol-2015-306798. Cited in PubMed; PMID:26209586.
	Vernon Hilary J. A detailed analysis of methylmalonic acid kinetics during hemodialysis and after combined liver/kidney transplantation in a patient with mut0 methylmalonic acidemia.
	AlOwain M, Khalifa OA, Al Sahlawi Z, Hussein MH, Sulaiman RA, Al-Sayed M, Rahbeeni Z, Al-Hassnan Z, Al-Zaidan H, Nezzar H, Al Homoud I, Eldali A, Altonen B, Handoom BS, Mbekeani JN. Optic neuropathy in classical methylmalonic acidemia. Ophthalmic Genet. 2019 Aug;40(4):313-322. doi: 10.1080/13816810.2019.1634740. Epub 2019 Jul 4. PMID: 31269850.
